# Supplementary material for: Current levels of microplastic pollution impact wild seabird gut microbiomes
Source: Nat Ecol Evol. 2023 Mar 27;7(5):698–706. doi: 10.1038/s41559-023-02013-z (PMC10172112; doi:10.1038/s41559-023-02013-z)
Supplement: Supplementary file 3 — Legends for each table included in each Excel spreadsheet. [file 41559_2023_2013_MOESM3_ESM.xlsx]

## Sheet: Supplementary Table 1
Supplementary Table 1 Alpha diversity model summary results of linear mixed models using the alpha diversity metrics a observed number of ASVs (square root transformed), b Shannon diversity, c Faith’s PD, and d Allen's H metric as response variables. In all three models, the explanatory variables were: species identity (Cory’s shearwaters n = 116 and northern fulmars n = 53), location of the micr…
	a) Observed number of ASVs					b) Shannon diversity					c) Faith's PD					d) Allen's H metric
Explanatory variable	Estimate (β)	Std.Error	df	t-value	p-value	Estimate (β)	Std.Error	df	t-value	p-value	Estimate (β)	Std.Error	df	t-value	p-value	Estimate (β)	Std.Error	df	t-value	p-value
(Intercept)	6.75313	0.222719	81	30.3213	<0.001	2.00562	0.0937614	81	21.3907	<0.001	8.98161	0.482362	81	18.6201	<0.001	0.704664	0.0249763	81	28.2133	<0.001
species (northern fulmar)	0.667052	0.295127	81	2.26022	0.0265	0.351448	0.123714	81	2.84081	0.0057	1.72144	0.71804	81	2.39742	0.0188	0.0769351	0.0301997	81	2.54755	0.0127395
GIT location (cloaca)	-1.61488	0.240202	80	-6.72299	<0.001	-0.450601	0.100679	80	-4.47564	<0.001	-4.35146	0.501982	80	-8.66856	<0.001	-0.166513	0.0263057	80	-6.32994	<0.001
sequencing depth (scaled)	0.067781	0.10305	80	0.657747	0.5126	-0.147779	0.0422312	80	-3.49929	<0.001	0.331441	0.245203	80	1.3517	0.1803	-0.0281947	0.0105821	80	-2.66438	0.00932582
proportion MP mass (scaled)	-0.400811	0.205753	81	-1.94802	0.0549	-0.200735	0.0843773	81	-2.37902	0.0197	-1.11695	0.451658	81	-2.47301	0.0155	-0.0593941	0.0234232	81	-2.5357	0.013145
proportion MP counts (scaled)	0.665569	0.225106	81	2.95669	0.0041	0.270322	0.0949033	81	2.8484	0.0056	1.67637	0.484385	81	3.46082	<0.001	0.0700854	0.0254339	81	2.75559	0.00723438
GIT location (cloaca):proportion MP mass (scaled)	0.451926	0.248598	80	1.8179	0.0728	0.178951	0.104122	80	1.71867	0.0895	1.48038	0.522655	80	2.83243	0.0058	0.0643645	0.0270746	80	2.3773	0.0198273
proportion MP counts (scaled):GIT location (cloaca)	-0.661197	0.253103	80	-2.61236	0.0107	-0.18749	0.107075	80	-1.75101	0.0838	-1.74234	0.525064	80	-3.31833	0.0014	-0.047816	0.0277332	80	-1.72414	0.0885446

## Sheet: Supplementary Table 2
Supplementary Table 2 Alpha diversity model summary results of linear mixed models without samples that could be considered outliers (less than first percentile or greater than 99th percentile) using the alpha diversity metrics a observed number of ASVs (square root transformed), b Shannon diversity, c Faith’s PD, and d Allen's H metric as response variables. In all three models, the explanatory …
	a) Observed number of ASVs					b) Shannon diversity					c) Faith's PD					d) Allen's H metric
Explanatory variable	Estimate (β)	Std.Error	df	t-value	p-value	Estimate (β)	Std.Error	df	t-value	p-value	Estimate (β)	Std.Error	df	t-value	p-value	Estimate (β)	Std.Error	df	t-value	p-value
(Intercept)	8.93937	0.493083	80	18.1296	<0.001	2.0062	0.0956118	80	20.9828	<0.001	8.93937	0.493083	80	18.1296	<0.001	0.703475	0.0254389	80	27.6535	<0.001
species (northern fulmar)	1.68084	0.754648	80	2.22732	0.0287359	0.327441	0.129846	80	2.52175	0.0136624	1.68084	0.754648	80	2.22732	0.0287359	0.076103	0.0317591	80	2.39626	0.0188972
GIT location (cloaca)	-4.3121	0.505179	79	-8.53579	<0.001	-0.45481	0.101735	79	-4.47053	<0.001	-4.3121	0.505179	79	-8.53579	<0.001	-0.167169	0.026596	79	-6.28547	<0.001
sequencing depth (scaled)	0.346527	0.248668	79	1.39353	0.167367	-0.146634	0.0426736	79	-3.43618	0.000943419	0.346527	0.248668	79	1.39353	0.167367	-0.0282494	0.010732	79	-2.63225	0.010198
proportion MP mass (scaled)	-1.11762	0.455903	80	-2.45144	0.0164077	-0.197108	0.0847495	80	-2.32577	0.0225639	-1.11762	0.455903	80	-2.45144	0.0164077	-0.0594867	0.0235464	80	-2.52636	0.013498
proportion MP counts (scaled)	1.55821	0.496893	80	3.13591	0.0023969	0.243333	0.0971708	80	2.50418	0.0143066	1.55821	0.496893	80	3.13591	0.0023969	0.0685134	0.0259645	80	2.63873	0.00999883
GIT location (cloaca):proportion MP mass (scaled)	1.49646	0.522298	79	2.86514	0.00533842	0.180705	0.104291	79	1.7327	0.0870515	1.49646	0.522298	79	2.86514	0.00533842	0.0648615	0.0271614	79	2.388	0.019328
proportion MP counts (scaled):GIT location (cloaca)	-1.76082	0.529568	79	-3.32502	0.00134265	-0.214492	0.109409	79	-1.96046	0.0534676	-1.76082	0.529568	79	-3.32502	0.00134265	-0.0533144	0.0281969	79	-1.89079	0.062319

## Sheet: Supplementary Table 3
Supplementary Table 3 Alpha diversity model summary results of linear mixed models using microplastic count or mass without diving by bird mass and the alpha diversity metrics a observed number of ASVs (square root transformed), b Shannon diversity, c Faith’s PD, and d Allen's H metric as response variables. In all three models, the explanatory variables were: species identity (Cory’s shearwaters…
	a) Observed number of ASVs					b) Shannon diversity					c) Faith's PD					d) Allen's H metric
Explanatory variable	Estimate (β)	Std.Error	df	t-value	p-value	Estimate (β)	Std.Error	df	t-value	p-value	Estimate (β)	Std.Error	df	t-value	p-value	Estimate (β)	Std.Error	df	t-value	p-value
(Intercept)	6.75632	0.222109	81	30.4189	<0.001	2.01108	0.0935287	81	21.5023	<0.001	8.98982	0.480454	81	18.7111	<0.001	0.705984	0.0248908	81	28.3632	<0.001
species (northern fulmar)	0.654595	0.285973	81	2.28901	0.0246828	0.330977	0.119815	81	2.7624	0.00709825	1.70567	0.691509	81	2.46659	0.0157505	0.0730222	0.0291752	81	2.50289	0.0143293
GIT location (cloaca)	-1.61486	0.240695	80	-6.70916	<0.001	-0.449871	0.10081	80	-4.46256	<0.001	-4.35751	0.506606	80	-8.60138	<0.001	-0.166736	0.0263083	80	-6.33777	<0.001
sequencing depth (scaled)	0.0633231	0.103172	80	0.613762	0.541114	-0.149868	0.0421709	80	-3.55382	0.000640495	0.323364	0.245316	80	1.31815	0.191214	-0.0284919	0.010546	80	-2.70168	0.00842006
MP mass (scaled)	-0.336287	0.201731	81	-1.66701	0.0993749	-0.173152	0.0815	81	-2.12457	0.0366716	-0.99041	0.448766	81	-2.20696	0.0301469	-0.055013	0.0229077	81	-2.40151	0.0186176
MP counts (scaled)	0.681624	0.22696	81	3.00327	0.00355199	0.268045	0.0955428	81	2.80549	0.00628884	1.71146	0.489422	81	3.49691	0.000766946	0.0704328	0.025634	81	2.74763	0.00739673
GIT location (cloaca):MP mass (scaled)	0.406182	0.249378	80	1.62878	0.107291	0.163648	0.103699	80	1.5781	0.118488	1.3642	0.532945	80	2.55974	0.0123579	0.0622261	0.0270147	80	2.30342	0.0238519
MP counts (scaled):GIT location (cloaca)	-0.671765	0.256675	80	-2.61718	0.0105982	-0.188342	0.108456	80	-1.73657	0.0863125	-1.7577	0.537692	80	-3.26898	0.00159243	-0.0500524	0.0280879	80	-1.78199	0.0785453

## Sheet: Supplementary Table 4
Supplementary Table 4 Results from permutation tests using vegan::adonis to elucidate the effects of microplastics on microbial beta diversity of the proventricular and cloacal microbiomes of northern fulmars and Cory’s shearwater individuals. Three models were built using a weighted UniFrac b unweighted UniFrac and c Euclidean distance matrices as response variables. In all three models, the exp…
	a) Weighted UniFrac			b) Unweighted UniFrac			c) Aitchison
Explanatory variable	F-value	R2	p-value	F-value	R2	p-value	F-value	R2	p-value
species	15.782	0.078021	< 0.001	12.5271	0.0599462	< 0.001	10.9909	0.0581113	< 0.001
GIT location	14.6256	0.0723041	< 0.001	23.6913	0.113371	< 0.001	9.13811	0.048315	< 0.001
sequencing depth (scaled)	3.26849	0.0161583	0.1924	0.951206	0.00455185	0.368	1.13919	0.00602311	0.4331
sex	0.688636	0.00340438	< 0.001	1.41601	0.0067761	< 0.001	1.30775	0.00691435	< 0.001
proportion MP mass (scaled)	1.88367	0.00931223	0.0691	1.25253	0.00599379	< 0.001	1.23993	0.00655573	< 0.001
proportion MP counts (scaled)	1.35874	0.00671717	< 0.001	1.31431	0.00628943	< 0.001	1.16199	0.00614366	< 0.001
GIT location:proportion MP mass (scaled)	2.11759	0.0104686	0.016	1.68085	0.00804344	0.0848	1.22011	0.00645098	0.0108
GIT location:proportion MP counts (scaled)	2.65363	0.0131186	0.0082	5.54296	0.0265249	< 0.001	2.42504	0.0128217	0.0012
species:proportion MP mass (scaled)	0.66954	0.00330998	< 0.001	0.684073	0.00327353	< 0.001	1.03779	0.00548702	< 0.001
species:proportion MP counts (scaled)	1.23119	0.00608661	0.0432	1.91112	0.00914534	< 0.001	1.47526	0.00780001	< 0.001

## Sheet: Supplementary Table 5
Supplementary Table 5 Results from permutation tests using vegan::adonis to elucidate the effects of microplastics on microbial beta diversity of the proventricular and cloacal microbiomes of northern fulmars and Cory’s shearwater individuals. Three models were built using a weighted UniFrac b unweighted UniFrac and c Euclidean distance matrices as response variables. In all three models, the exp…
	a) Weighted UniFrac			b) Unweighted UniFrac			c) Aitchison
Explanatory variable	F-value	R2	p-value	F-value	R2	p-value	F-value	R2	p-value
species	15.7404	0.078021	< 0.001	12.4674	0.0599462	< 0.001	10.9814	0.0581113	< 0.001
GIT location	14.587	0.0723041	< 0.001	23.5785	0.113371	< 0.001	9.13019	0.048315	< 0.001
sequencing depth (scaled)	3.25986	0.0161583	0.2062	0.946675	0.00455185	0.367	1.1382	0.00602311	0.4325
sex	0.686818	0.00340438	< 0.001	1.40927	0.0067761	< 0.001	1.30662	0.00691435	< 0.001
MP mass (scaled)	1.48883	0.00737973	0.068	1.18401	0.00569299	< 0.001	1.21709	0.0064406	< 0.001
MP counts (scaled)	1.29831	0.00643541	< 0.001	1.33532	0.00642053	< 0.001	1.17197	0.00620182	< 0.001
GIT location:MP mass (scaled)	1.9916	0.00987186	0.0342	1.33333	0.00641096	0.2019	0.993165	0.00525562	0.0794
GIT location:MP counts (scaled)	2.56802	0.012729	0.0064	5.26269	0.0253043	< 0.001	2.45192	0.012975	< 0.001
species:MP mass (scaled)	0.714613	0.00354215	< 0.001	0.823882	0.00396143	< 0.001	1.08379	0.00573516	< 0.001
species:MP counts (scaled)	1.40976	0.0069878	0.1092	1.63505	0.00786174	0.007	1.49776	0.0079258	0.0014

## Sheet: Supplementary Table 6
Supplementary Table 6 Model summary results of a generalized linear model with a gamma log distribution and body condition as a response variable explained by microplastic count and mass, along with their interactions with sex and host species (Cory’s shearwaters n = 115 and northern fulmars n = 53). For each explanatory variable, the parameter estimates (β), standard errors (Std.Error), t-values…
Explanatory variable	Estimate (β)	Std.Error	t-value	p-value
(Intercept)	6.61562	0.0356423	185.611	<0.001
MP counts (scaled)	-0.0100143	0.0602157	-0.166308	0.868357
sex (male)	-0.0472603	0.0433523	-1.09015	0.279093
MP mass (scaled)	0.0328997	0.0490634	0.670555	0.504537
species (northern fulmar)	-0.757639	0.190196	-3.98345	<0.001
MP counts (scaled):sex (male)	0.0358106	0.0571109	0.627036	0.532515
MP mass (scaled):sex (male)	-0.0425581	0.0478098	-0.890153	0.376193
MP counts (scaled):species (northern fulmar)	-0.942087	0.2602	-3.62062	<0.001
MP mass (scaled):species (northern fulmar)	0.0333147	0.0538858	0.618247	0.538261

## Sheet: Supplementary Table 7
Supplementary Table 7 Alpha diversity model summary results of linear mixed models including host body condition using the alpha diversity metrics a observed number of ASVs (square root transformed), b Shannon diversity, c Faith’s PD, and d Allen's H metric as response variables. In all three models, the explanatory variables were: species identity (Cory’s shearwaters n = 116 and northern fulmars…
	a) Observed number of ASVs					b) Shannon diversity					c) Faith's PD					d) Allen's H metric
Explanatory variable	Estimate (β)	Std.Error	df	t-value	p-value	Estimate (β)	Std.Error	df	t-value	p-value	Estimate (β)	Std.Error	df	t-value	p-value	Estimate (β)	Std.Error	df	t-value	p-value
(Intercept)	6.75888	0.222448	80	30.3841	<0.001	2.00987	0.0928198	80	21.6534	<0.001	8.9928	0.482947	80	18.6207	<0.001	0.705613	0.0249633	80	28.266	<0.001
species (northern fulmar)	0.665412	0.289337	80	2.29979	0.0240672	0.338763	0.118501	80	2.85873	0.00542135	1.69106	0.701396	80	2.41099	0.0182018	0.0735359	0.0294635	80	2.49583	0.0146222
MP counts (scaled)	0.666279	0.227404	80	2.92994	0.00441659	0.259029	0.0949901	80	2.7269	0.00785404	1.71537	0.491468	80	3.4903	<0.001	0.0702175	0.0257181	80	2.73028	0.00778097
GIT location (cloaca)	-1.62267	0.241771	80	-6.71162	<0.001	-0.451923	0.0998983	80	-4.52383	<0.001	-4.35495	0.506713	80	-8.59452	<0.001	-0.166428	0.0263822	80	-6.30833	<0.001
MP mass (scaled)	-0.335654	0.203345	80	-1.65067	0.102728	-0.17116	0.0807493	80	-2.11964	0.0371363	-0.990063	0.450554	80	-2.19744	0.0308814	-0.0549618	0.0230234	80	-2.38722	0.0193358
sequencing depth (scaled)	0.0736483	0.105231	80	0.699873	0.486037	-0.143623	0.0417782	80	-3.43776	<0.001	0.321062	0.247612	80	1.29664	0.198484	-0.0281023	0.0106988	80	-2.62667	0.0103304
body condition (scaled)	0.0897249	0.0974227	80	0.920985	0.359827	0.0698135	0.036752	80	1.89958	0.0610917	-0.0489783	0.258187	80	-0.189701	0.850024	0.00323411	0.00967031	80	0.334437	0.738925
MP counts (scaled):GIT location (cloaca)	-0.667679	0.257553	80	-2.59239	0.0113279	-0.182518	0.10758	80	-1.69657	0.0936656	-1.76214	0.537823	80	-3.27643	0.00155591	-0.0501635	0.0281533	80	-1.7818	0.0785766
GIT location (cloaca):MP mass (scaled)	0.41311	0.25115	80	1.64488	0.103919	0.167539	0.102706	80	1.63125	0.106768	1.36522	0.533182	80	2.56051	0.0123328	0.0624661	0.0271228	80	2.30309	0.0238715

## Sheet: Supplementary Table 8
Supplementary Table 8 Results from permutation tests using vegan::adonis including host body condition to elucidate the effects of microplastics on microbial beta diversity of the proventricular and cloacal microbiomes of northern fulmars and Cory’s shearwater individuals. Three models were built using a weighted UniFrac b unweighted UniFrac and c Euclidean distance matrices as response variables…
	a) Weighted UniFrac			b) Unweighted UniFrac			c) Aitchison
Explanatory variable	F-value	R2	p-value	F-value	R2	p-value	F-value	R2	p-value
species	15.7026	0.078021	< 0.001	12.4746	0.0599462	< 0.001	10.9945	0.0581113	< 0.001
GIT location	14.552	0.0723041	< 0.001	23.5921	0.113371	< 0.001	9.14104	0.048315	< 0.001
sequencing depth (scaled)	3.25205	0.0161583	0.197	0.947224	0.00455185	0.3635	1.13955	0.00602311	0.4329
sex	0.685171	0.00340438	< 0.001	1.41008	0.0067761	< 0.001	1.30817	0.00691435	< 0.001
body condition	0.528944	0.00262814	0.1535	1.24498	0.00598271	0.0067	1.10022	0.00581521	< 0.001
proportion MP mass (scaled)	1.4708	0.00730789	0.0658	1.19411	0.00573822	< 0.001	1.21235	0.00640786	< 0.001
proportion MP counts (scaled)	1.31721	0.00654477	< 0.001	1.37544	0.00660964	< 0.001	1.17019	0.00618505	< 0.001
GIT location:proportion MP mass (scaled)	1.98067	0.0098413	0.0325	1.32863	0.0063847	0.2093	0.99172	0.00524174	0.0801
GIT location:proportion MP counts (scaled)	2.56379	0.0127386	0.0076	5.26952	0.0253225	< 0.001	2.4547	0.0129743	0.0012
species:proportion MP mass (scaled)	0.733792	0.00364597	< 0.001	0.825953	0.00396908	< 0.001	1.09967	0.00581232	< 0.001
species:proportion MP counts (scaled)	1.47435	0.00732556	0.0017	1.43398	0.00689094	< 0.001	1.58464	0.00837562	< 0.001
